# Supplementary material for: Stable isotope ecology of a hyper-diverse community of scincid lizards from arid Australia
Source: PLoS One. 2017 Feb 28;12(2):e0172879. doi: 10.1371/journal.pone.0172879 (PMC5330509; doi:10.1371/journal.pone.0172879)
Supplement: S2 File — (ZIP) [file pone.0172879.s002.zip]

Archive with 5 entries (4 files):
- Lizard_Stable_Isotope_Data.csv
- __MACOSX/
- __MACOSX/._Lizard_Stable_Isotope_Data.csv
- Sphenomorphine_Stomach_Content_Data.csv
- __MACOSX/._Sphenomorphine_Stomach_Content_Data.csv
